# Supplementary material for: Increased prolactin levels in pregnancy affect colorectal cancer aggressiveness
Source: BMC Biol. 2026 Jan 7;24:19. doi: 10.1186/s12915-025-02500-8 (PMC12825205; doi:10.1186/s12915-025-02500-8)
Supplement: Supplementary file 3 — Additional file 3. Data S1 – HT29 protein expression quantification after treatment with pregnancy-level PRL concentrations. Data S2 – COLO320 protein expression quantification after treatment with pregnancy-level PRL concentrations. Data S3 – Cell viability quantification of non-treated and PRL-treated HT29 cells under FSS after soluble TRAIL, and liposomal TRAIL treatments. [file 12915_2025_2500_MOESM3_ESM.xlsx]

## Sheet: Data S1 - HT29
	pSTAT3 Expression
	Time (min)	20ng/mL			60ng/mL			120ng/mL
	0	1	1	1	1	1	1	1	1	1
	5	1.35	1.22	1.17	1.42	1.36	1.39	1.32	1.51	1.58
	15	0.92	0.96	1.06	1.07	1.16	1.13	1.13	1.18	1.1
	30	0.62	1.13	0.98	0.77	1.18	1.21	0.84	1.13	1
	60	0.95	1.16	1.17	0.97	1.11	1.1	0.77	1.2	1.21
	180	0.88	1.16	1.06	0.8	1.18	0.82	1.1	1.13	1.17
	720	1.01	2.03	1.8	1.12	1.67	2.06	1.11	1.74	1.94
	JAG 1 Expression
	Time (hrs)	20ng/mL			60ng/mL			120ng/mL
	0	1	1	1	1	1	1	1	1	1
	12	1.04	1.09	1.31	1.59	1.72	2.23	1.79	2.01	1.99
	24	1.96	2.18	1.81	1.87	1.64	1.95	2.07	1.88	2.08
	48	2.02	1.29	1.7	1.26	1.83	2.35	1.57	1.32	2.51
	NICD Expression
	Time (hrs)	20ng/mL			60ng/mL			120ng/mL
	0	1	1	1	1	1	1	1	1	1
	12	1.19	1.06	1.61	1.25	1.15	0.93	0.89	1.65	1.05
	24	1.97	1.5	1.25	1.12	1.52	0.91	1.86	1.64	1.04
	48	1.18	1.85	1.78	1.36	1.11	1.47	1.8	2.03	1.19
	CD44 Expression
	Time (hrs)	20ng/mL			60ng/mL			120ng/mL
	0	1	1	1	1	1	1	1	1	1
	12	0.62	0.91	1.4	1.24	1.65	1.66	4.18	3.31	2.6
	24	2.98	2.76	2.29	2.6	3.07	1.77	4.76	3.47	3.84
	48	3.2	2.96	1.72	4.22	4.21	3.3	5.91	4.5	4
	CD133 Expression
	Time (hrs)	20ng/mL			60ng/mL			120ng/mL
	0	1	1	1	1	1	1	1	1	1
	12	1.23	1.17	1.13	1.22	1.08	0.54	0.82	0.63	0.79
	24	0.77	0.93	0.72	0.81	0.89	0.5	1.42	1.27	0.66
	48	0.82	0.86	0.98	0.72	1.22	0.69	0.91	1.36	1.02
	ECad Expression
	Time (hrs)	20ng/mL			60ng/mL			120ng/mL
	0	1	1	1	1	1	1	1	1	1
	12	1.49	1.4	1.13	0.46	0.8	0.4	0.24	0.57	0.55
	24	0.58	1.3	0.57	0.2	0.38	0.48	0.4	0.65	0.4
	48	0.76	0.97	0.78	0.29	0.47	0.37	0.27	0.57	0.39
	VIM Expression
	Time (hrs)	20ng/mL			60ng/mL			120ng/mL
	0	1	1	1	1	1	1	1	1	1
	12	1.42	2.12	2.04	1.36	1.89	1.01	1.54	2.33	1.5
	24	1.92	1.49	1.51	1.69	1.73	1.16	2.45	2.48	1.84
	48	1.47	2.65	2.5	2.07	2.21	1.97	2.62	3.56	3.23
	EMT Ratio
	Time (hrs)	20ng/mL	60ng/mL	120ng/mL
	0	1	1	1
	12	1.38641	2.55842	3.96426
	24	2.00039	4.3437	4.64226
	48	2.63771	5.55431	7.67769

## Sheet: Data S2 - COLO320
	pSTAT3 Expression
	Time (hrs)	20ng/mL			60ng/mL			120ng/mL
	0	1	1	1	1	1	1	1	1	1
	5	1.47	1.46	1.35	1.53	1.5	1.56	1.2	1.32	1.39
	15	1.01	1.16	1.25	0.97	1.5	0.94	0.79	1.08	1.1
	30	1.09	0.94	1.32	1.15	1.3	1.14	1.14	0.99	0.94
	60	0.95	0.97	1.33	1.07	1.08	1.16	0.59	1.18	1.19
	180	1.14	1.4	1.18	1.26	1.46	1.06	1.26	1.15	0.86
	720	1.44	0.78	0.96	1.05	1	0.83	1.33	0.62	0.78
	JAG 1 Expression
	Time (hrs)	20ng/mL			60ng/mL			120ng/mL
	0	1	1	1	1	1	1	1	1	1
	12	1.48	1.62	1.37	1.18	1.35	1.44	1.01	1.75	1.12
	24	1.2	1.85	1.67	1.15	1.77	1.18	1.56	1.35	1.48
	48	1.34	1.46	2.03	1.33	1.59	1.34	1.5	1.33	2.09
	CD44 Expression
	Time (hrs)	20ng/mL			60ng/mL			120ng/mL
	0	1	1	1	1	1.2	1	1	1.2	1
	12	1.3	0.95	1.23	1.45	0.76	1.13	1.32	0.93	1.04
	24	1	0.85	1	1.97	0.89	0.89	1.1	0.73	0.87
	48	1.59	1.02	0.86	1.61	1.22	0.86	1.32	1	0.78
	CD133 Expression
	Time (hrs)	20ng/mL			60ng/mL			120ng/mL
	0	1	1	1	1	1	1	1	1	1
	12	1.16	1.04	1.18	1.41	0.84	0.96	1.16	1.91	0.96
	24	1.02	0.98	1.04	1.52	1.65	0.85	0.73	1.21	1.02
	48	0.65	1.09	1	0.69	1.35	1.02	0.93	1.07	0.89
	ECad Expression
	Time (hrs)	20ng/mL			60ng/mL			120ng/mL
	0	1	1	1	1	1	1	1	1	1
	12	0.55	0.6	1.1	0.46	1.27	1.12	0.46	0.96	1
	24	0.62	0.51	1.31	0.77	0.87	1.61	0.62	0.64	1.27
	48	0.26	0.64	1.03	0.22	0.73	1.54	0.31	0.77	1.16
	VIM Expression
	Time (hrs)	20ng/mL			60ng/mL			120ng/mL
	0	1	1	1	1	1	1	1	1	1
	12	1.37	0.85	1.69	0.26	0.86	1.14	1.3	0.49	1.62
	24	0.36	0.28	1.06	1.09	0.65	0.83	0.69	0.89	1.22
	48	0.73	0.99	0.75	1.16	0.86	0.86	1.62	0.6	0.7

## Sheet: Data S3 - TRAIL Treatments
	Cell Viability - PRL + TRAIL + FSS
		0.1 ng/mL			1 ng/mL			10 ng/mL			100 ng/mL			1000 ng/mL
	Control	74.3	78.1	79.3	73.1	72.9	72.3	72.8	76.9	76.3	69.1	72	71.5	70.1	69.1	68.8
	+ PRL	65.6	71.4	72.3	68.4	75.3	69	65.3	66.4	67.2	62	67	67.8	58.4	58.1	63.8
	+ FSS	82.5	77.4	75.9	84.5	79.9	76.3	75.3	74.5	68.5	58.2	62.2	54.6	59.5	62.2	36.7
	+ PRL & FSS	75.8	67.9	70.4	88.1	77.6	78	76.4	64.3	68.1	58.3	60.4	56.5	30	62.6	58.9
	TRAIL Sensitization
		0.1 ng/mL			1 ng/mL			10 ng/mL			100 ng/mL			1000 ng/mL
	Control	0.165169	0.122472	0.108989	0.178652	0.180899	0.18764	0.182022	0.135955	0.142697	0.223596	0.191011	0.196629	0.21236	0.223596	0.226966
	+ PRL	0.262921	0.197753	0.18764	0.231461	0.153933	0.224719	0.266292	0.253933	0.244944	0.303371	0.247191	0.238202	0.34382	0.347191	0.283146
	+ FSS	0.0730337	0.130337	0.147191	0.0505618	0.102247	0.142697	0.153933	0.162921	0.230337	0.346067	0.301124	0.386517	0.331461	0.301124	0.58764
	+ PRL & FSS	0.148315	0.237079	0.208989	0.0101124	0.12809	0.123596	0.141573	0.277528	0.234831	0.344944	0.321348	0.365169	0.662921	0.296629	0.338202
	Cell Viability - No PRL Pretreatment + Liposome Treatment
		Viable Cells			Apoptotic Cells			Necrotic Cells
	Control	89.3	91.6	86.1	9.96	8.09	13.39	0.71	0.32	0.49
	Soluble TRAIL	89.1	97.4	91.3	5.16	1.99	8.1	5.77	0.6	0.62
	T Liposome	93.1	92.8	92.7	2.9	6.71	6.87	4.05	0.49	0.4
	CSV-T Liposome	90.7	97.1	89.1	4.44	2.55	10.55	4.84	0.36	0.5
	ES-T Liposome	90.1	82.9	87.3	3.6	15.9	12.04	6.25	1.18	0.71
	DA-T Liposome	92.7	92	90.2	3.51	7.27	8.86	3.77	0.69	0.94
	Cell Viability - PRL Pretreatment + Liposome Treatment
		Viable Cells			Apoptotic Cells			Necrotic Cells
	Control	85.8	72.3	89	13.54	22.92	10.26	0.65	4.82	0.7
	Soluble TRAIL	57.2	59.8	58.4	30.19	32.8	37.8	12.7	7.46	3.81
	T Liposome	59.8	70.8	59.2	27.41	23.78	35.8	12.9	5.4	4.91
	CSV-T Liposome	59.7	65.1	67.2	30.67	30.63	27.83	9.54	1	4.93
	ES-T Liposome	55.1	68.7	60.5	35.6	27.11	35.5	9.31	4.14	4
	DA-T Liposome	40.8	50.6	43.6	37.8	44	52.7	21.3	5.39	3.62
